# Supplementary material for: Diagnosis and Treatment of Cystitis in Dogs: An Italian Survey
Source: Vet Sci. 2026 May 20;13(5):495. doi: 10.3390/vetsci13050495 (PMC13211681; doi:10.3390/vetsci13050495)
Supplement: Supplementary file 1 [file vetsci-13-00495-s001.zip]

Archive with 2 entries (2 files):
- Supplementary material S1 (1).pdf
- Supplementary material S2_R1.pdf
